# Supplementary material for: The Ethnopharmacological Use of Mescaline for Psychiatric Disorders: A Systematic Review
Source: Int J Mol Sci. 2026 Mar 28;27(7):3081. doi: 10.3390/ijms27073081 (PMC13072975; doi:10.3390/ijms27073081)
Supplement: Supplementary file 1 [file ijms-27-03081-s001.zip]

Archive with 4 entries (4 files):
- Supplementary File S1 PROSPERO Protocol.pdf
- Supplementary File S2 References Information.xlsx
- Supplementary File S3 Quality and Bias Assessments.xlsx
- Supplementary File S4 PRISMA Checklist.pdf
