# Supplementary material for: The Ethnopharmacological Use of Mescaline for Psychiatric Disorders: A Systematic Review
Source: Int J Mol Sci. 2026 Mar 28;27(7):3081. doi: 10.3390/ijms27073081 (PMC13072975; doi:10.3390/ijms27073081)
Supplement: Supplementary file 1 [file ijms-27-03081-s001.zip › Supplementary File S2 References Information.xlsx]

## Sheet: Sheet1
Reference	Title	Quant/Qual	Country	Study Type	Inclusion Criteria	Exclusion Criteria	Age	Sample Size	Therapeutic Effects	Adverse Effects	Psychiatric Condition(s) Treated	Efficacy	Notes
Acevedo 2025	Predicting Beneficial Outcomes in Psychedelics	Quantitative	USA	Observational-cohort study	Located in Erowid Experience Vaults, reports of psychedelic tryptamines and phenethylamines	Other Drugs used with psychedelics	N/A	270 Reports	Psychedelics help people gain psychological insight, using it with therapeutic intent is an additive benefit in 21% of respondents	N/A	N/A	N/A	Results did not differ between phenethylamines (mescaline) and tryptamines.
Agin-Liebes 2021	Use of Mescaline Is Associated with Self-Reported Psychiatric Improvements	Quantitative	Netherlands/USA	Cross-sectional, retrospective, observational survey study	18+ y/o, english fluency, 1+ mescaline experience,	N/A	18+	452 Surveys	Improvement in psychiatric conditions associated with psychological insight, ego dissolution, mystical-type experiences	"Low rates of adverse experiences"	depression, anxiety, PTSD, and alcohol/drug use disorders	Depression 86%, PTSD 76%, Alcohol 76%, Drug Use 68%
Albaugh 1974	Peyote in the treatment of alcoholism among American Indians	Both	USA	Case Report	N/A	N/A	N/A	1	Cessation of alcohol use disorder	N/A	Alcohol use disorder	N/A	Predominantly discusses the Native American Church and the potential for psychodeynamic effectiveness for peyote. Very brief and sparsely detailed case presented.
Argento 2022	Psychedelic use is associated with reduced daily opioid use among people who use illicit drugs in a Canadian setting	Quantitative	Canada	Longitudinal, prospective cohort	Participants of the Vancouver Injection Drug Users Study (VIDUS), the AIDS Care Cohort to Evaluate exposure to Survival Services (ACCESS), and the At-Risk Youth Study (ARYS)	N/A	19 +/- 2	229 psychedelic users (2 mescaline)	Decreased likelihood of opioid use 0.45 (0.29 to 0.70)	N/A	Opioid use disorder	55% decreased odds ratio of opioid use in those who use classic psychedelics (pooled)	All classic psychedelics were pooled together, only 2 participants used mescaline. Unable to differentiate between the effects of mescaline compared to other classic pscyhedelics
Bergman 1971	Navajo peyote use: its apparent safety.	Both	USA	Case series, ethnography	N/A	N/A	N/A	5 cases, observed 200	Psychodynamic and religious benefits	Case 1: Associated with combined alcohol and peyote use (paranoia, threats to kill others, psychosis). Case 2: Peyote only (acute schizophrenic episode which became severe several days after peyote use). Case 3: Peyote only (anxiety and feelings of depersonalization, improved after discontinuing peyote). Case 4 and 5: Setting of chronic schizophrenia (acute anxiety)	N/A	N/A	Estimates that incidence of bad reactions to peyote is around 1 in 70,000 ingestions. Some anecdotal benefits from peyote ingestion, but also 5 cases of negative reactions presented. Case 1: Male in mid-20s went to Peyote meeting after several drinks of alcohol and experienced paranoid delusions that others wanted to kill him. He ran away and broke into his house, injuring himself, despire having…
Blum 1977	Peyote, a potential ethnopharmacologic agent for alcoholism and other drug dependencies: possible biochemical rationale.	Quantitative	USA	Case series	N/A	N/A	28-36	3	In combination with the Native American Church, resolution of substance use disorders and restoration of daily function	N/A	All 3 cases: Opioid use disorder	Effective in all 3 cases reported	Predominantly discusses the alkaloid mechanisms for peyote use and briefly discusses 3 cases where the use of peyote in the Native American Church was able to improve the lives of those with opioid use disorder
Boehnke 2023	Slouching towards engagement: interactions between people using psychedelics naturalistically and their healthcare providers	Quantitative	USA	Cross-sectional	18+, past psychedlic use, and live in USA	never used psychedelics	18-84	1221 surveys	Patients believe it manages symptoms; associated with theraputic puposes	54% of respondents who take psychedelics and psychiatric medications together (23% of the total sample) report that combining medications has risks	Manage symptoms of ADHD, Depression, and Anxiety	N/A	Survey reveals that psychedlic used for mental health reasons, with many coinsding with psych medicine use; desire for professional support (62% Depression, 52% Anxiety, 27% ADHD)
Bohn 2023	Altered States of Consciousness During Ceremonial San Pedro Use	Quantitative	Netherlands	Cross-sectional survey study	18+, fluent in Dutch, and attendeeds of San Pedro ceremony	psychopharmacological medication(eg. ADHD SSRI), psycopathological afflcitions prone to psychotic thoughts(eg. bipolar, schizophrenia, borderine), acute drug addiation (coke and heroine), pregancy, high or low BP	31-64	42	Moderate ego-dissolution (M = 47.85, SD = 26.17), + state on 11D-ASC: unity, bliss, insightfulness, low anxiety, graph network analysis more positive than negative	grief, physical distress, impaired control and cognition	N/A	Clinically none; more + experiences	Survey conducted at San Pedro cactus ceremonies in netherlandds prodcued spirtual experiences, moderate ego dissolution, and + and - consciousness states measured by the altered states of consciousness rating scale, the ego-dissolution inventory, the challenging experience questionnaire, the mystical experience questionnaire
Borkel 2024	Set and setting predict psychopathology, wellbeing and meaningfulness of psychedelic experiences: a correlational study.	Quantitative	Spain	Cross sectional	spanish speak and complete survey		M: 41.3+/-13.7; F: 36.7 +/-13.7	1022	mescaline positively associated with spiritual/religious use; Spiritual/religious use associated with lower anxiety (F=2.15, p=0.0295), lower depression (F=2.45, p=0.0095), less hostility (F=1.58, p=0.0034), and greater life satisfaction (F=4.63, p=0.0015)	escapism psychedlic use was associated with greater anxiety (F=2.15, p < 0.0001), depression(F=2.45, p < 0.0001, and other psychopathologies (p<0.001)		N/A	Survey of Spanish-speaking participants foudn that psychedlics, including mescaline, for tehraputic or spirual purposes was associated with less anxiety, depression, greater wellbeing, and mindful acceptance in spirtual/religous use. While, escapist had the inverse.
Carstairs 2010	Peyote and mescaline exposures: a 12-year review of a statewide poison center database.	Quantitative	USA	Retrospective cohort	Single substance exposure to mescaline or peyote	N/A	14-59 years (mean 23)	31	N/A	Hallucinations (18), tachycardia (16), agitation (11), mydriasis (9), hypertension (3), nausea (2), paranoia (2), psychosis (2), vomiting (1), and generalized seizure (1)	N/A	N/A	Retrospective chart review of a poison center examining single-substance ingestion of peyote/mescaline, reported only adverse effects and did not include reasons for ingestion. Treatments for mescaline intoxication included IV fluids, benzodiazapines, and antipsychotics (droperidol). All symptoms resolved within 24 hours except for 1 patients who had persistent tachycardia, hypertension, and agit…
Cattell 1954	The influence of mescaline on psychodynamic material	Quantitative	USA	Single-arm trial	N/A	N/A	N/A	59	Psychodynamic effects on patients with schizophrenia		Schizophrenia	Mescaline appeared to offer the best psychodynamic benefits in the milder presentations of schizophrenia	Group 1: Pseudoneurotic schizophrenia group was more productive psychodynamically under the influence of mescaline. Group 2: The frankly schizophrenic group saw limited benefits psychodynamically with onlyl 8/26 shedding light on their illness and personality structure. Group 3: The deteriorated schizophrenia group saw only 5/16 providing some pertinent psychodynamic material under the influence …
Denber 1956	Studies on mescaline. VII. The role of anxiety in the mescaline-induced state and its influence on the therapeutic result	Quantitative	USA	Within-subjects study	Psychiatric inpatients	none stated	16-42	42 participants	Alone nothing, but creates anxiety, which induces free association, discharged emotions=decrease anxiety	saline-mescaline-saline became very agitated, needed IM chlorprozamine (4/5)	Schizophrenia, Psychoneurosis, manic-depressive illness, psychosis with psycopathic personality, and alcohol -induced psychosis	Mescaline alone showed no improvement	IV mescaline 0.5g w/ or w/ phenothiazine pre-medication; chlropozapine, diethazine, promethazine, or saline; Anxiety is necessary in theraputic process. Overall, 8 patients improved, 1/8 chlorpromazine, 1/4 diethazine, and 1/2 saline before mescaline.
Denber 1955	Studies on mescaline. I. Action in schizophrenic patients; clinical observations and brain wave patterns, showing effects before and after electric convulsive treatments.	Quantitative	USA	Single-arm trial	Psychiatric inpatients	pre-existing patients, not schizophrenic	18-51	25 participants	complete remission of schizophrenic symptoms (1/25) and improvement in psychotic symptoms (3/25)	Anxiety, hostility, negativism, psychosis, nausea, vomitting, sweating, catatonia	Schizophrenia	limited, 1 patient had complete remission 1 year in, 3 had temporary remission, after ECT mescaline reactivated psychosis in 10-12 patients	Schizophrenic inpatients recieve 0.5 mg IV mescaline sulfate w/ EEG before and after ECT
Denber 1955	Studies on mescaline. VI. Therapeutic aspects of the mescaline-chlorpromazine combination.	Quantitative	USA	Parallel-group randomized controlled trial		Not explicitly cited	16-60	57 participants		anxiety, tension, delusions, and hallucinations, BP increase, pupil dilation, pulse increase, nausesa, 17 out of 24 delusions and halluciantions, SI	Schizophrenia, Psychoneurosis, involuntary psychosis, manic depressive, psychosis	quite effective; 18/40 showed a complete remission of symptoms from acute; 7/17 showed improvement in chronically ill	sub divided into chronic and acute
Denber 1954	A note on theraputic implications of mescaline induced state	Quantitative	USA	Within-subjects study	Randomly selected from recent hospital admissions	N/A	19-51	10	Improved psychotherapeutic effect. One participant with phobias had a complete remission of symptoms for 48 hours, though they returned.	Hostility and aggression toward significant environmental figures were shown. One patient developed an acute rage reaction that necessitated physical restraints for her.	Schizophrenia (catatonic, paranoid), psychoneurosis (various types), psychosis with psychopathic personality		10 subjects were given 0.5 grams of mescaline intravenously and asked what they were thinking about and how they felt. After being observed for one to one and a half hours, all subjects were given 50 mg of chlorpromazine hydrochloride intramuscularly. They were then interviewed at the second and 24th hour following the chlorpromazine injection. Afterwards, they were seen on daily rounds and given…
Denber 1958	Studies on Mescaline X. Psychological changes before & after measured MM and PI	Quantitative	USA	Single-arm trial	Randomly selected from recent hospital admissions			9	Hysteria and depression scales showed lessening of scores after taking mescaline compared to baseline.	Paranoia, anxiety	N/A		9 participants were given 0.5 grams of mescaline sulfate injections and 8 of them were interviewed the same day. The last participant was so disturbed by the mescaline he was only interviewed 7 days after the injection. It was noted that those taking mescaline become more paranoid, anxious, and show psychopathic/schizophrenic trends while under its effects.
Desai 2022	Hopelessness, Suicidality, and Co-Occurring Substance Use among Adolescent Hallucinogen Users-A National Survey Study.	Quantitative	USA	Retrospective, cross-sectional survey study	School-going adolescents from 2001-2019 with data in the Youth Risk Behavior Surveillance System	N/A	2026-12-18	125550 total (10504 ever taken hallucinogen)	N/A	Increased odds ratios of feeling sad/hopeless (1.38, 1.19-1.60, p < .0001), considered suicide (1.31, 1.02-1.69, p = .03), made suicide plan (1.44, 1.13-1.83, p = .003), attempted suicide (1.15, 0.83=1.61, p = .395), injurious suicide attempt (1.39, 0.92-2.11, p = .118)	N/A		All hallucinogens, including mescaline, were collated into binary hallucinogen use vs no hallucinogen use groups. Adolescents with hallucinogen use histories were found to have a higher prevalence of feeling hopeless (48.4 vs 27.8%), considering suicide (36.3% vs 15.1%), and attempting suicide that required medical attentiont (12.0 vs 1.5%) (p < .0001 for all). Hallucinogen users had a higher pre…
Duraković 2022	Acute Mescaline Intoxication Followed by Catatonia	Quantitative	Croatia	Case report	N/A	N/A	41	1	Sense of well-being, happiness, and comfort	Anxiety, hallucinations/psychosis, catatonia	N/A		41-year-old male searching for the meaning of life consumed mescaline tea and thick cactus paste during a "shamanic session" and entered a state of catatonia approximately 50 hours ingestion. Received risperidone PO 2 mg. Then was tried on aripiprazole and clozapine with diazepam, which resulted in gradual improvement of memory of events leading to presentation to emergency department. Was discha…
Halpern 2005	Psychological and cognitive effects of long-term peyote use among Native Americans.	Quantitative	USA	Cross-sectional	Navajo individuals who are either: Native American Church members who have ingested peyote on at least 100 occasions, former alcoholics with at least 5 years of drinking more than 50 12-ounce beers (or equivalent) per week but are currently sober for at least 2 months, or a comparison group with minimal use of any substance	Those with history of head injuries/conditions that might affect cognitive functions, current use of psychoactive medications, lifetime use of cocaine/stimulants/opioids/sedative-hyponotics/hallucinogens other than peyote/hydrocarbon inhalants more than 10 times/cannabis more than 100 times, lifetime use of peyote more than 5 times (for past alcohol or comparison groups), or the consumption of 5 …	23 - 40 (mean 31 with range of 23 to 37 for peyote group)	176 total (61 peyote, 36 former alcoholic, 79 comparison group)	Peyote group had higher general positive affect scores than the comparison group (SE 3.6 [1.8], p = .008) as well as higher psychological wellbeing scores (SE 4.8 [1.9], p = .015).	N/A	N/A		Those in the prior alcoholism group showed greater deficits in the Rey-Osterreith Complex Figure Test compared to the peyote group (SE was -4.0 [1.3]; p = .002). No associations between log-transformed lifetime peyote use and any neuropsychological test measure approached significance, however, greater lfietime peyote use was associated with significantly better scores on 5 of 9 scales on the Ran…
Hermle 1992	Mescaline-induced psychopathological, neuropsychological, and neurometabolic effects in normal subjects: experimental psychosis as a tool for psychiatric research.	Quantitative	Germany	Non-blinded clinical trial	Physically and mentally healthy men	Personal or family history of psychiatric disorders in first-degree relatives, any physical disorder, alcohol/substance abuse, excessive caffeine intake/stress in the month prior to the study	27-47 (mean 35.5)	24 total (12 mescaline)	Increased scores for anergia, anxiety/depression, thought disorders, and activation in the mescaline group compared to the controls.		N/A		Brief Psychiatric Rating Scale total score changed significantly during the experiment (tot3; measured by Friedman rank ANOVA; df = 3; X 2 = 20.30, p < 0.001). The increase was most prominent in the subscales thought disorder (THOT; p - 0.0001) and activation (ACTV; p = 0.004). Furthermore, significant changes were found in the subscales of anergia (ANER; p = 0.034) and anxiety/depression (ANDP; …
Hoch 1952	Effects of mescaline and lysergic acid (d-LSD-25).	Quantitative	USA	Single-arm trial	Schizophrenia diagnosis	N/A	N/A	59	Obsessions improved, increased willingness to discuss material/experiences	Hallucinations (visual, auditory, olfactory), hostility, paranoia	Obsessions, anxiety, and depression in the setting of schizophrenia		Mainly descriptive regarding the effects of mescaline on the comorbid conditions of multiple patients with schizophrenia
Hollister 1962	Mescaline, lysergic acid diethylamide and psilocybin comparison of clinical syndromes, effects on color perception and biochemical measures	Quantitative	USA	Multi-arm, multi-stage trial	N/A	N/A	N/A	20	N/A	Out of 20 mescaline participants, 18 experienced dizziness, 14 weakness/fatigue, 13 hot/cold feelings, 15 decreased appetite, 14 shaking of hands/body, 18 nausea, 9 drowsiness, 13 paresthesias, 11 heaviness/lightness of extremities, 15 ill feeling/malaise, 6 blurred vision, 10 change in sweating, and 11 decreased salivation.	N/A		20 participants were given either mescaline 5 mg /kg, LSD-25 1 mcg/kg, or psilocybin 150 mcg/kg. Only 18 participants received all 3 drugs. Mescaline evoked the most somatic effects compared to LSD and Psilocybin.
Hollister 1964	Clinical syndromes and biochemical alterations following mescaline, lysergic acid diethylamide, psilocybin and a combination of the three psyhotomimetic drugs	Quantitative	USA	Factorial trial	Good health	Previous history of emotional problems, psychotherapy or psychotomimetic drug experience	21-40	24	Compared to LSD and Psilocybin, Mescaline had more of a tendency to decrease scores for friendliness, energy, and clear-thinking during the first 2-hours after ingestion when comparing pre-drug scores. During the 4th-hour, these scores would increase to more than pre-drug scores. Additionally, mescaline was slightly more likely to cause psychosomatic symptoms such as jitteriness.	Increased aggression, jitteriness, and depression after taking mescaline compared to pre-drug scores.	N/A		Participants were given LSD 1.5 mcg/kg, mescaline 5 mg/kg, and psilocybin 225mcg/kg either by themselves or as a combination. The study used the Clyde mood scale to determine mood factors.
Hutten 2019	Motives and side-effects of microdosing with psychedelics among users	Both	Netherlands	Cross-sectional survey study	≥18 years old and have had experience with a psychedelic substance	Respondents who have never microdosed	Current microdose (28.6 +/- 10.0), stopped microdosing (27.4 +/- 9.7)	Total 1116 (Current microdosing 887, Stopped microdosing 229, mescaline total 187)	N/A	20.2% (n = 225) of respondents reported experiencing negative effects while microdosing. A chi-square test of independence revealed that the co-occurrence of psychological and physical effects differed statistically between past and current microdose use (x2 (1)=7.52, P<.01), with these effects being reported more frequently among respondents who stopped microdosing with psychedelics compared wit…	Mood enhancement		All psychedelics were analyzed as a group, so there is no separate mescaline results.
Johansen 2015	Psychedelics not linked to mental health problems or suicidal behavior: a population study.	Quantitative	Norway	Cross-sectional survey study	National Survey on Drug Use and Health respondants from 2008 to 2011	<18	18+	135095 total (19299 with lifetime use of psychedelics)	N/A	Mescaline/peyote use was, with weak statistical significance, associated with a greater likelihood of past year symptoms of major depressive episode (aOR 1.2, p = 0.02); however, mescaline/peyote use was not associated with diagnosis of depression (aOR 1.0, p = 0.59) and peyote (mescaline-containing cactus) use was not associated with either symptoms of major depressive episode or diagnosis of de…	N/A		Cross-sectional survey study examining the association between classic psychedelics and mental health, no association between lifetime psychedelic use and mental health problems/suicidal behaviors were identified.
Jones 2023	Associations between individual hallucinogens and hallucinogen misuse among U.S. Adults who recently initiated hallucinogen use	Quantitative	USA	Cross-sectional survey study	National Survey on Drug Use and Health respondents from 2015-2020 that are 18 years old or older that had commenced hallucinogen use within 2 years of participating in the survey	<18	18+	5252 total (47 mescaline)	N/A	Mescaline use increased the odds of engaging in fewer important activities, one of the signs of hallucinogen dependence (aOR: 5.39 [1.05, 27.7]).	N/A		Cross-sectional survey study examining the association between various hallucinogen/psychedelic use histories and hallucinogen dependence/abuse. Mescaline, but not peyote, was noted to increase the odds of engaging in fewer important activities which is one of the signs of hallucinogen dependence.
Jones 2022	Associations between MDMA/ecstasy, classic psychedelics, and suicidal thoughts and behaviors in a sample of U.S. adolescents.	Quantitative	USA	Cross-sectional survey study	National Survey on Drug Use and Health aged 12-17 uears old from the years 2004-2019	<12, >17	2026-12-17	262617 total (5983 classic psychedelic lifetime use, 384 mescaline)	N/A	N/A	N/A		Cross-sectional survey study examining the association between classic psychedelics and suicideal ideation/behaviors in adolescents. Mescaline was not associated with lifetime suicidal thinkinng, planning, or attempts.
Jones 2022	Associations between classic psychedelics and nicotine dependence in a nationally representative sample.	Quantitative	USA	Cross-sectional survey study	National Survey on Drug Use and Health respondents aged 12 years old and above from the years 2015-2019	<12	12+	214505 total	Mescaline use was associated with lower odds of all five subdomains of nicotine dependence (smoking drive aOR 0.82, nicotine tolerance aOR 0.79, continuous smoking aOR 0.84, behavioral priority aOR 0.83, stereotypy aOR 0.86) and peyote use was associated with lowered odds of the nicotine tolerance (aOR 0.89) and continuous smoking (aOR 0.88) subdomains	N/A	Nicotine use disorder/dependence		Cross-sectional survey study examining the association between classi psychedelic use and nicotine use disorder/dependence. Mescaline was broadly associated with decreased nicotine dependence across all domains while peyote was associated with more limited decreased nicotine dependence across 2 domains.
Jones 2023	Examining associations between MDMA/ecstasy and classic psychedelic use and impairments in social functioning in a U.S. adult sample.	Quantitative	USA	Cross-sectional survey study	National Survey on Drug Use and Health respondents aged 12 and older from 2015-2019	<12	12+	214505 total	Mescaline use was associated with lowered odds of difficulty dealing with strangers (aOR 0.85)	N/A	N/A		Cross-sectional survey study examining the association between classic psychedelics and social functioning. Mescaline, but not peyote, was found to be associated with lower odds of having difficulties dealing with strangers.
Jones 2022	Exploring protective associations between the use of classic psychedelics and cocaine use disorder: a population-based survey study.	Quantitative	USA	Cross-sectional survey study	National Survey on Drug Use and Health respondents aged 12 and older from 2015-2019	<12	12+	214505 total (4595 mescaline lifetime use)	Peyote is the only classic psychedelic associated with a lowered odds of cocaine use disorder (aOR 0.47)	N/A	Cocaine use disorder		Cross-sectional survey study examining the association between lifetime classic psychedelic use and cocaine use disorder within the past year. Only peyote was associated with a lowered odds of cocaine use disorder, lifetime mescaline use did not have a significant odds ratio.
Jones 2022	Lifetime use of MDMA/ecstasy and psilocybin is associated with reduced odds of major depressive episodes.	Quantitative	USA	Cross-sectional survey study	National Survey on Drug Use and Health respondents aged 12 and older from 2014-2018	<12	12+	213437 total (4909 peyote, 6830 mescaline)	Mescaline and peyote were not associated with significant odds ratios for lifetime major depressive episodes, major depressive episodes in the last year, nor severe major depressive episodes in the last year.	N/A	Major depression		Cross-sectional survey study examining the association with classic psychedelic use and major depression. Mescaline and peyote were not associated with significant odds of major depressive episodes within the past year nor lifetime episodes.
Jones 2022	Psilocybin use is associated with lowered odds of crime arrests in US adults: A replication and extension.	Quantitative	USA	Cross-sectional survey study	National Survey on Drug Use and Health respondents aged 12 and older from 2015-2019	<12	12+	211549 total (3766 peyote, 4595 mescaline)	Mescaline was associated with a lowered odds ratio of drug possession/sale (aOR 0.51) while peyote was associated with a lower odds ratio of motor vehicle theft and driving under the influence (aOR 0.52).	N/A	N/A		Cross-sectional survey study examining the association with classic psychedelic use and crimes. Mescaline was associated with lower odds of possession/selling drugs while peyote was associated with lower odds of vehicular theft or driving under the influence.
Jones 2022	Associations between classic psychedelics and opioid use disorder in a nationally-representative U.S. adult sample.	Quantitative	USA	Cross-sectional survey study	National Survey on Drug Use and Health respondents aged 18 and older from 2015-2019	<18	18+	214505 total (3766 peyote, 4595 mescaline)	Mescaline and peyote use demonstrated no association with opioid use disorder.	N/A	Opioid use disorder		Cross-sectional survey study examining the association with classic psychedelics and opioid use disorder. Mescalien and peyote were not associated with increased or decreased odds of opioid use disorder.
KarpBarnir 2025	Peri-traumatic consumption of classic psychedelics is associated with lower anxiety and post-traumatic responses 3 weeks after exposure	Quantitative	Israel	Cross-sectional survey study	343 adult survivors of the 2023 large-scale terrorist attack on a music festival, had entered the “Healing Space” (“Havat Ronit”) post attack	N/A	18+	343 total (13 mescaline)	Those who used typical psychedelics reported less anxiety symptoms than those who did not (3 weeks post trauma), reduced frequency PTSD symptoms but not in severity ("classic psychedelics had a buffering effect on acute stress responses when they were consumed without other substances")		Anxiety (GAD-7) AND PTSD (ASDS)		Mind altering substances were grouped together as classic psychadelics vs. MDMA vs. no substance use so difficult to derive mescaline specific results, also some participants took mulitple substances but data did not specify which partipants had multiple substance use, rather just a checklist if they did or did not use psychedelics
Klaiber 2024	Safety pharmacology of acute mescaline administration in healthy participants.	Quantitative	Switzerland	Double-blind, placebo-controlled, cross-over study	Healthy volunteers	Personal history of major psychiatric disorders or had a first-degree relative with a psychotic disorder were excluded. Additionally, the Prodromal questionnaire 16 was used to exclude people with prodromal psychotic tendencies.	30 +/- 7 total (29 +/- 4 study 1, 33 +/- 10 study 2)	48 total (32 trial 1, 16 trial 2)	Ratings of “good drug effect” > 50% of the scale maximum were reported by 13%, 25%, 69%, 69%, 81% and 100% of the participants at 100, 200, 300, 400, 500 and 800 mg mescaline, respectively. “Bad drug effect” and “nausea” on the VASs and AED ratings on the 5D-ASC dose-dependently increased up to 800 mg mescaline. Ratings of these more negative drug effects increased more slowly with increasing dos…	Notable increase in acute adverse effects was evident for mescaline doses > 300 mg. However, when examining specific adverse effects on the LC (Table 4), specific complaints were reported more frequently, even at lower doses. For example, headache and lack of energy showed a higher prevalence at mescaline doses as low as 100 mg. Similar patterns were observed for nausea, feeling of weakness, feel…	N/A		This reference comprises of two clinical trials (NCT04227756 and NCT04849013) which examine mescaline. Study 1 compared the acute of LSD, psilocybin, and mescaline in 32 health participants with each participant receiving a single dose of each substance (plus placebo) in counterbalanced order. Study 2 examined the subjective effects of different doses of mescaline (100, 200, 400, and 800 mg) and …
Korman 2023	Recruitment discrimination of lifetime classic psychedelic users is unjustified: Evidence from employees' motivation-based workplace absenteeism	Quantitative	Germany	Cross-sectional survey study	National Survey on Drug Use and Health respondents aged 18 and older from 2013-2019	<18	18+	199405 total (30990 lifetime classic psychedelic use)	Mescaline/peyote/San Pedro is not associated with motivation-based workplace absenteeism (B 5 0.04, IRR 5 1.004, SE 5 0.055, P 5 0.945)	N/A	N/A		Cross-sectional survey study examining the association between classical psychedelic use and motivation-based work-absenteeism. Before accounting for covariates, lifetime classic psychedelic users reported higher rates of motivation-absed workplace absenteeism. However, mescaline/peyote/San Pedro cactus use was not associated with motivation-based workplace absenteeism.
Krebs 2013	Psychedelics and mental health: a population study.	Quantitative	Norway/USA	Cross-sectional survey study	National Survey on Drug Use and Health respondents aged 18 and older from 2001-2004	<18	18+	130152 total (21967 lifetime psychedelic use, 6543 mescaline/peyote use)	Mescaline is associated with lower rates of serious psychological distress (aOR 0.9, p = .04). Mescaline/peyote is lower rates of psychiatric medication prescriptions (aOR 0.8, p = .004) and lower likelihood of needing byt not receiving mental health treatment (aOR 0.8 p = .001). Mescaline/peyote use is associated with lower rates of symptoms of agoraphobia (aOR 0.5, p = .005).	N/A	Serious psychological distress (K6 scale), Symptoms of Mental Disorders in Past Year (panic disorder, major depressive episode, mania, social phobia, generalized anxiety disorder, agoraphobia, PTSD, non-affective psychosis)		Cross-sectional study examining the use of classic psychedelics and its association with serious psychological distress/mental health. The study used the K6 scale to measure serious psychological distress. It was found that lifetime mescaline use is associated with lower rates of serious psychological distress as well as lower psychiatric medication prescriptions. Mescaline/peyote was also associ…
Lu 2004	A case of prolonged peyote-induced psychosis resolved by sleep.	Quantitative	USA	Case report	N/A	N/A	54	1	N/A	Psychosis (paranoia and delusion within hours of ingestion of peyote, visual/auditory hallucinations 2-3 days after ingestion so likely due to insomnia), insomnia (2 weeks, associated with the paranoia)	N/A		54-year-old male with no prior history of psychosis presented with a 2-week history of psychotic symptoms that began within hours of drinking peyote juice during a healing ceremony. Patient has a history of alcohol abuse and combat-related PTSD, both in remission for 20 years. Urine drug screen was negative. Patient was given 50 mg of trazodone which resulted in uninterrupted sleep lasting 15 hou…
Merlis 1957	The effects of mescaline sulfate in chronic schizophrenia.	Quantitative	USA	Dose-ranging study	Schizophrenia (paranoid, catatonic, disorganized, simple), female, hospitalized for at least a year	N/A	29-58	24	One patient out of 24 had chronic improvements in her schizophrenia psychosis and was able to be discharged home, seven patients had partial improvements in psychosis which lasted for four to six weeks.	Seven patients (anxiety, apprehension, increased psychomotor activity, and intensification of hallucinations/delusions), seventeen patients (tachycardia, flushing of face, pupillary dilation, reported inner feelings of tension/uneasiness)	Schizophrenia	1/24 with lasting improvements in schizophrenia, 7 with temporary improvement that lasted 4-6 weeks	A total of 34 experients were done with 24 patients, 10 patients received two sessions of mescaline (the first with 0.5 grams of mescaline, the second with 0.75 grams of mescaline). Participants were questions at intervals during four to six hours after injection with the mescaline. Questions included a psychodynamic profile. 7 patients experienced marked anxiety, apprehension, increased psychomo…
Moreno 1997	Hallucinogen-induced relief of obsessions and compulsions.	Quantitative	USA	Case report	N/A	N/A	34	1	Substantially improved OCD symptoms	Compared to psilocybin, peyote's "the psychedelic and adverse effects were more potent and longer lasting"	Obsessive compulsive disorder	Comparable efficacy at controlling OCD symptoms as psilocybin	34-year-old male with a history of incapacitating obsessive-compulsive disorder as well as prior polysubstance use (alcohol, marijuana, cocaine, psilocybin). When patient took psilocybin, his OCD symptoms improved substantially for 4-5 days. Peyote cactus was also ingested on five different occasions with similar improvements in OCD symptoms, but the psychedelic and adverse effects were more pote…
NCT04227756 2020	Comparative Acute Effects of LSD, Psilocybin and Mescaline	Quantitative	Switzerland	Double-blind, placebo-controlled, crossover design clinical trial	Health volunteers	<25, >65, pregnancy and/or breastfeeding, personal or family (firt-degree relative) history of major psychiatric disorders, chronic/acute physical illness, excessive tobacco smoking (>10 cigarettes/day), lifetime prevalence of psychedelic drug use > 10 times, illicit drug use within the last 2 months (except THC), and illicit drug use during the study period	29 +/- 4	32	Mescaline 500 mg generated comparable subjective effects as LSD and psilocybin while mescaline 300mg generated weaker effects on all four psychometric questionnaires. The only difference for mescaline was that it induced more inactivity compared to psilocybin and placebo on the Adjective Mood Rating Scale. Acute subjective effects of mescaline lasted longer than those of LSD (n = 32, p < 0.05) an…	Moderate increase in systolic and diastolic blood pressure, body temperature, and pupil size relative to placebo. Only mescaline (n = 32) showed significant subacute (12–24 h) adverse effects relative to placebo. Three participants with mescaline had headaches, two experienced fatigue, one experienced a nosebleed, and one experienced depressive symptoms for several days to weeks (one participant …	N/A		Double-blind, placebo-controlled clinical trial of 32 healthy volunteers who were given either mescaline 300 mg, mescalien 500 mg, LSD, psilocybin, or placebo over a course of five 25-hour sessions with a washout period of 10 days between sessions. The Adjective Mood Rating Scale, 5 Dimensions of Altered States of Consciousness, and the States of Consciousness Questionnaire, as well as visual ana…
Pennes 1954	Clinical reactions of schizophrenics to sodium amytal, pervitin hydrochloride, mescaline sulfate, and d-lysergic acid diethylamide	Quantitative	USA	Within-subjects study	Hospitalized Schizophrenia	N/A	35.8, 32.2, 32.4 means of 3 cohorts	55	None reported	Intensification of symptoms including anxiety, tension, hostility, paranoid manifestations, depression, hypochondriasis, phobias, somatic delusions, inappropriateness, silliness, mannerisms, stereotypies, hysterical manifestations, inferiority feelings, catatonic withdrawals, excitement, unreality feelings, thinking disorder	Schizophrenia	All patients with intensification of pre-existent symptoms	Researchers document reactions of 55 schizophrenia patients who take Mescaline, LSD, and amytal,
Prince 2019	Examination of Recreational and Spiritual Peyote Use Among American Indian Youth.	Quantitative	USA	Cross-sectional survey study	Grades 7-12, Identify as American Indian, Living on or near reservations	N/A	14.86 +/- 1.74	3861	Religious Purposes	Adults taking mescaline have had no negative psychological or neurological consequences. No evidence for youth.	N/A	N/A	Relationship of American Indians and attributing their identity to use of peyote
Rabinowitz 2023	The association between naturalistic use of psychedelics and co-occurring substance use disorders	Quantitative	Israel/USA	Cross-sectional survey study	Has ever used LSD, psilocybin, peyote, or mescaline.	12+	12+	56276	Lifetime exposure of peyote or mescaline associated with lower odds of past-year substance dependence or abuse (aOR = 0.68). No statistical signifiance between peyote/mescaline and nicotine dependence. Use of peyote/mescaline possibly could be a protective factor against drug or alcohol dependence.	.	Substance Dependence or Abuse	Lifetime exposure of peyote or mescaline associated with lower odds of past-year substance dependence or abuse (aOR = 0.68). No statistical signifiance between peyote/mescaline and nicotine dependence.	Relationship between previous psychedelic use and prevalence of substance use disorder.
Reynolds 1985	A mescaline associated fatality.	Quantitative	USA	Case report	N/A	N/A	N/A	1	None reported	Substance-induced hallucinogenic state causing dangerous behaviors	N/A	None reported	Male who took mescaline who then "leaped" off cliff.
Richards 1961	Consistency in the psychologic reaction to mescaline.	Quantitative	USA	Single-arm trial	Student/Resident at University of Virginia School of Medicine	N/A	N/A	16	None reported	distortion of environmental perception, distortion of body perception, anxiety, depersonalization, inward direction of attention, loss of control of throughs, poor insight	N/A	N/A	16 volunteers document repeated mescaline intoxication
Rojas-Hernández 2024	Pattern of psychedelic substance use: a comparison between populations in Spain and South America using the Psychedelic Use Scale (PUS)	Quantitative	Spain/South America	Cross-sectional survey study	Use of at least one psychedelic substance	Use of only non-psychedelic or pharmaceuticals	18-76, Mean = 40	735	"Deeply meaningful experience"	None mentioned	N/A	N/A	Comparing Spanish vs South American Psychedelic Use
Romeo 2025	Exploring factors associated with the intensity of a mystical experience following naturalistic psychedelic use: A retrospective survey	Quantitative	France	Retrospective cohort study	18+, sufficient french comprehension, 1+psychedelic experience 6 months prior to study	Duplicates	33 +/- 10.9	1657	Mystical Experience	N/A	N/A	55.6% higher ate of complete mystical experience vs LSD	Intensity of psychedelic experiences based on which psychedlic used
Rosenberg 1986	Hyperthermia associated with drug intoxication.	Quantitative	USA	Case series	Rectal Temperature of 40.5 C for 1_ hour, Hyperthermia unrelated to infection, Drug intoxication, history of drug ingestion	Fever caused by infection	16-45	12	None reported	One patient with severe muscle cramps (also ingested marijuana and played basketball)	N/A	N/A	Case reports on patients ingesting anticholinergic drugs who later developed hyperthermia. goal is that hyperthermia should be looked out for.
Silva 1960	Comparative effects of the administration of taraxein, d-LSD, mescaline, and psilocybin to human volunteers	Quantitative	USA	Within-subjects study	Excellent physical health, absence of nervous or mental disease in subject and immediate family	History or family history of nervous or mental health disorders		n = 4	N/A	Anxiety, euphoria, dysphoria, depersonalization, hypomania, intoxication, delusions, "vegetative symptoms", hallucinations, sensory distortions, aimbivalence, association defects	N/A		1960 Study looking at effect profile of different psychotomimetics but primarily at Taraxein. All 4 subjects recieved mescaline among other test psychotomimetics. One subject went into "rage"
Simonds 1980	Specific drug use and violence in delinquent boys.	Quantitative	USA	Cross-sectional interview study	Deliquent Males committed to a training school, admission to using or abusing one of 13 drugs.	Admission to no drug use	2026-12-18	109	None reported	No significant correlation with violence or property offenses.	Drug Abuse	N/A	Interviewing Juveniles w/ drug abuse in training school about their drug use includind mescaline.
Simonsson 2023	Linkages between Psychedelics and Meditation in a Population-Based Sample in the United States	Quantitative	USA/Sweden	Cross-sectional survey study	US Adult residents from the Prolific Academic Database	Participants who failed the attention check in the online survey	18+	n = 953 (general demographics) n = 592 (2nd part, further question screening of those who reported meditation experience,28% of this group endorsed classic psychedelic use)	Lifetime psychedelic use associated with lower liklihood of overall perceived barriers to meditation practice as well as perceived barriers to knowledge about meditation.	N/A (Study notes that they found no association of higher incidence of meditation related adverse effects with classic psychedelic use	N/A	N/A	Online survey that looked at associations of classic pyschadelic usage with meditative practices. Study primiarily focused on how meditative practices are potentially affected by psychedelic use by comparing those who did vs did not use classic psychedlics on variables such as lifetime exposure to meditation, amount of meditation, percentage who feel glad to have practiced meditation/motivated to…
Simonsson 2023	Prevalence and associations of challenging, difficult or distressing experiences using classic psychedelics	Quantitative	USA/Sweden/UK/Australia	Cross-sectional survey study	US Adult residents from the Prolific Academic Database	Participants taking medications that could affect psychedelics (e.g. lithium)	18+	n = 2822 ( n = 613 with classic psychedelic use)	N/A	Anxiety (36.1%), difficulty sleeping (27.9%), diffiulty thinking/making decisions (24%), reexperience of stressful event (15.7%), feeling disconnected from everything/feeling distant from other people (23.7/20.1%), headaches (16.3%), trouble enjoying things (14.4%), sensitive hearing (14.4%), bothered by little things (18.4%), thoughts of hurting self (4.6% / n =28), thoughts of hurting others (2…			Cross sectional survey using national database to draw insight of prevalence and association of challenges and adverse effects of psychedelic use to better understand methods for harm prevention/reduction. 59.1% of respondents stated they never had a challenging, difficult, or distressing experience post pschedelic use. 4.6% noted severely impaired functioning, 8.9% reported impairment that laste…
Smith 1958	A new adjunct to the treatment of alcoholism: the hallucinogenic drugs.	Quantitative	Canada	Comparative trial	History of alcoholism	N/A	N/A	n= 24 (mescaline treatment n=8)	Complete abstience or greatly reduced quantities of alcohol use: n = 3 Definite reduction in alcohol intake: n = 2 Unchanged condition: n = 3	Transient nausea	Alcoholism/Alcohol use disorder	Follow up period ranged from 2 months to 3 years with average of 1 year post treatment. Success of mescaline treatment specifically is listed as previously stated in therapeutic effects Total of n=8 Complete abstience or greatly reduced quantities of alcohol use: n = 3 Definite reduction in alcohol intake: n = 2 Unchanged condition: n = 3	Adjuvant pyschotherapy supplemented by occupational and recreational therapy, given single dose of either 200-400 mcg LSD or .5 g of mescaline. Study notes alcoholics appeared to be more resistant to effects of LSD. Study noted no one's alcoholism worsened due to treatment. Difficult to ascertain contribution made by psychedelic drugs due to multiple treatment factors, however study noted that ps…
Smith 2009	Isolated mescaline toxicity confirmed by GC-MS	Quantitative	USA	Case report	N/A	N/A	N/A	n = 1	N/A	vomiting, hypertension, tachycardia, and mydriasis, hallucinations, possible seizure	N/A	N/A	16 y/o native american girl presenting to ED with severe mescaline toxicity, found "convulsing and dry heaving" after drinking 12–16 oz of peyote extract a few hours prior. "She received diazepam and naloxone before ET intubation and propofol. Routine lab studies, a UDS for drugs of abuse, head CT & LP were unremarkable but for high TSH." Full recovery within 24 hours. "1st time we have seen a ca…
Stone 2007	Who is becoming hallucinogen dependent soon after hallucinogen use starts?	Quantitative	USA	Cross-sectional survey study	Non-institutionalized U.S. residents	N/A	>=12	(n = 114,241) total n=2035 recent onset hallucinogenic use n = 2679 for ever mescaline use	N/A	Hallucinogenic use dependance	N/A	N/A	"mescaline use is associated with moderately strong excess risk of becoming hallucinogen dependent soon after onset" "An estimated 2–3% of these recent-onset hallucinogen users had become dependent on hallucinogens" "very early first use of hallucinogens (age 10–11 years) is associated with increased risk of hallucinogen dependence (p < 0.01)" "According to the estimates, both crude and covariate…
Teitelbaum 1977	Diagnosis and management of recreational mescaline self poisoning	Quantitative	USA	Case series	N/A	N/A	N/A	n =2	N/A	Abdominal pain/cramps, nausea, vomiting, diarrhea, hallucinations, sweating	N/A	N/A	2 cases, 1st case 16 year old male with history of known druge use, presented with 12 hours of intense abdominal pain, cramping, nausea, admitted for acute gastroenteritis and rule out acute surgical abdominal. Was prepared to have laparotomy performed but later discovered to have used mescaline and treated conservatively with fluids and antispasmodics. 2nd case: 18 year old male with long histor…
Thale 1950	Hallucination and imagery induced by mescaline.	Quantitative	USA	Non-blinded clinical trial	History of schizophrenia	N/A	N/A	n=6	N/A	Depersonalization/derealization, visual/auditory hallucinations, nausea, malaise, anxiety		N/A	Experiemental study where they looked at visual hallucinations primarily measured by color perception in an imagery test, then tested for mescaline excretion. They wanted to use mescaline to induce hallucinations to better understand the science behind hallucinations.
Uthaug 2022	The epidemiology of mescaline use: Pattern of use, motivations for consumption, and perceived consequences, benefits, and acute and enduring subjective effects.	Quantitative	USA/UK	Cross-sectional survey study	English speaking adults, had to have used mescaline at least once in their lifetimes	If no mescaline lifetime use, if they did not fill out the form in its entirety	18+	n = 452	Self reported improvement in prior psychiatric conditions, "spirtually significant experiences"	Reported nausea and vomiting (particularly among peyote subgroup)	Depression, anxiety, post-traumatic stress disorder, and drug and alcohol misuse	N/A	This feels like a good mescaline specific paper that talks about benefits, side effects, and treatment profile. Psychological impairements of mescaline include: sensory alterations, ideas of influence, paranoia, delusions, and depersonalization "Regarding abuse potential, most respondents (55%) indicated that they never consumed more than one dose of mescaline in a session, and approximately one-…
Vina 2025	Minorities' Diminished Psychedelic Returns: Income and Educations Impact on Whites, Blacks, Hispanics, and Asians.	Quantitative	USA	Cross-sectional survey study	Adult participants from National Survey of Drug Use	N/A	18+	N = 458,372 (19,997 mescaline/peyote lifetime users)	N/A	Psychological distress	N/A	N/A
Vina 2024	Stigma, Psychedelics Use, and the Risk of Reduced Formal Mental Health Care	Quantitative	USA	Cross-sectional survey study	National Survey of Drug Use respondents aged 18 and over from 2008 to 2019	N/A	18+	458372 total (19997 peyote/mescaline)	N/A	Use of psychedelics like peyote/mescaline was associated with higher reported rates of experienced stigma, though peyote/mescaline use was not associated with lower likelihood of seeking formal care	N/A		Cross-sectional survey study examining the association between psychedelic use and experienced stigma/formal treatment seeking behaviors in US individuals. It was found that those with psychedelic use reported significantly higher levels of stigma, though only ayahuasca use was the only psychedelic to not be associated with stigma. Psychedelic users were more likely to use prescribed mental healt…
Wadsworth 1972	Peyote use: a case report.	Quantitative	USA	Case report	N/A	N/A	"Teenager"	1	N/A	N/A	N/A		Teenager who had been using mescaline for 2 years recreationally, finding it safe and pleasurable. Once starting college, she psychiatrically decompensated and told her psychiatrist that God was communicating to Earth through her and that "We are all here together and it is warm and nice." She was described as delusional, prone to many errors, and required hospitalization.
Wolbach 1962	Cross tolerance between mescaline and LSD-25, with a comparison of the mescaline and LSD reactions.	Quantitative	USA	Single-blind cross over study	Healthy male volunteers, no prior evidence of psychosis	N/A	25-35	10	Alteration in mood is generally euphoric	Anxiety, alterations in mood, difficulty in thinking/concentration, visual hallucinations	"psychiatric diagnoses of character or personality disorders"		Experiment 1 compares the effects and determines the equivalent doses of LSD, mescaline, and psilocin in 10 subjects. Experiment 2 examines the cross tolerance between LSD and mescaline in 10 subjects. Of note, the participants in both experiments were the same and all of them had psychiatric diagnoses of character or personality disorders and all had received LSD in previous experiments. Both LS…
Yelmo-Cruz 2019	San Pedro cactus and psychotic symptoms	Quantitative	Spain	Case report	N/A	N/A	35	1	N/A	Psychosis	N/A		35-year-old male who was hospitalized for the second time due to psychotic symptoms with a positive drug screen for cannabis use. The patient also endorsed consuming a potion containing San Pedro cactus.
Zech 2025	Associations between psychedelic use and cannabis use disorder in a nationally representative sample.	Quantitative	USA	Cross-sectional survey study	National Survey on Drug Use and Health respondents 12 and older from 2015 to 2019 as well as 2021 to 2022	Partial data collection time period (2020 excluded)	12+	308896 total (214505 2015-2019, 94391 2021-2022, 1481 2021-2022 mescaline)	DMS-5 cannabus use disorder associations with mescaline and peyote were both non-significant for 2021-2022. Similarly, there were no significant associations for DSM-IV cannabus abuse disorder from 2015-2019.	Cannabis use disorder	N/A		Cross-sectional survey study examining the association between psychedelics and cannabis use disorder. Past year use of mescaline had no significant relationship with past year cannabis abuse.
Zhu 2025	Peyote Poisoning Mimicking Autoimmune Encephalitis with Polyneuropathy: A Case Report	Quantitative	USA	Case report	N/A	N/A	24	1	N/A	Nausea, vomitting, constipation, generalized weakness, parasthesia, polyneuropathy, encephalopathy	N/A		24-year-old Native American woman with a 3-week history of generalized weakness and parasthesia which was preceded by two weeks of nausea, vomitting, and severe constipation. Guillain-Barre syndrome was suspected, but ruled out. Autoimmune encephalitis with polyneuropathy was also suspected and treated without improvement. It was discovered that her mother was regularly administering peyote as pa…
