# Supplementary material for: The Ethnopharmacological Use of Mescaline for Psychiatric Disorders: A Systematic Review
Source: Int J Mol Sci. 2026 Mar 28;27(7):3081. doi: 10.3390/ijms27073081 (PMC13072975; doi:10.3390/ijms27073081)
Supplement: Supplementary file 1 [file ijms-27-03081-s001.zip › Supplementary File S3 Quality and Bias Assessments.xlsx]

## Sheet: JBI Case Reports
Reference	Title	Were patient’s demographic characteristics clearly described?	Was the patient’s history clearly described and presented as a timeline?	Was the current clinical condition of the patient on presentation clearly described?	Were diagnostic tests or assessment methods and the results clearly described?	Was the intervention(s) or treatment procedure(s) clearly described?	Was the post-intervention clinical condition clearly described?	Were adverse events (harms) or unanticipated events identified and described?	Does the case report provide takeaway lessons?	Overall Rating		Green - Yes, Red - No, Yellow - Unclear, Blank - Not applicable
Albaugh 1974	Peyote in the treatment of alcoholism among American Indians									Poor
Duraković 2022	Acute Mescaline Intoxication Followed by Catatonia									Good
Hendrickx 2026	The first applications of mescaline in psychiatry: The case of Madame Louise Françoise R. and its contemporary relevance									Moderate
Lu 2004	A case of prolonged peyote-induced psychosis resolved by sleep.									Good
Moreno 1997	Hallucinogen-induced relief of obsessions and compulsions.									Good
Reynolds 1985	A mescaline associated fatality.									Poor
Smith 2009	Isolated mescaline toxicity confirmed by GC-MS									Good
Wadsworth 1972	Peyote use: a case report.									Poor
Yelmo-Cruz 2019	San Pedro cactus and psychotic symptoms									Poor
Zhu 2025	Peyote Poisoning Mimicking Autoimmune Encephalitis with Polyneuropathy: A Case Report									Moderate

## Sheet: NHLBI Case Series
Reference	Title	Was the study question or objective clearly stated?	Was the study population clearly and fully described, including a case definition?	Were the cases consecutive?	Were the subjects comparable?	Was the intervention clearly described?	Were the outcome measures clearly defined, valid, reliable, and implemented consistently across all study participants?	Was the length of follow-up adequate?	Were the statistical methods well-described?	Were the results well-described?	Overall Rating		Green - Yes, Red - No, Yellow - Unclear, Blank - Not applicable
Bergman 1971	Navajo peyote use: its apparent safety.										Moderate
Blum 1977	Peyote, a potential ethnopharmacologic agent for alcoholism and other drug dependencies: possible biochemical rationale.										Poor
Rosenberg 1986	Hyperthermia associated with drug intoxication.										Good
Teitelbaum 1977	Diagnosis and management of recreational mescaline self poisoning										Good

## Sheet: NHLBI Observational Cohort
Reference	Title	Was the research question or objective in this paper clearly stated?	Was the study population clearly specified and defined?	Was the participation rate of eligible persons at least 50%?	Were all the subjects selected or recruited from the same or similar populations (including the same time period)? Were inclusion and exclusion criteria for being in the study prespecified and applied uniformly to all participants?	Was a sample size justification, power description, or variance and effect estimates provided?	For the analyses in this paper, were the exposure(s) of interest measured prior to the outcome(s) being measured?	Was the timeframe sufficient so that one could reasonably expect to see an association between exposure and outcome if it existed?	For exposures that can vary in amount or level, did the study examine different levels of the exposure as related to the outcome (e.g., categories of exposure, or exposure measured as continuous variable)?	Were the exposure measures (independent variables) clearly defined, valid, reliable, and implemented consistently across all study participants?	Was the exposure(s) assessed more than once over time?	Were the outcome measures (dependent variables) clearly defined, valid, reliable, and implemented consistently across all study participants?	Were the outcome assessors blinded to the exposure status of participants?	Was loss to follow-up after baseline 20% or less?	Were key potential confounding variables measured and adjusted statistically for their impact on the relationship between exposure(s) and outcome(s)?	Overall Rating		Green - Yes, Red - No, Yellow - Unclear, Blank - Not applicable
Acevedo 2025	Predicting Beneficial Outcomes in Psychedelics															Moderate
Agin-Liebes 2021	Use of Mescaline Is Associated with Self-Reported Psychiatric Improvements															Moderate
Argento 2022	Psychedelic use is associated with reduced daily opioid use among people who use illicit drugs in a Canadian setting															Moderate
Boehnke 2023	Slouching towards engagement: interactions between people using psychedelics naturalistically and their healthcare providers															Moderate
Bohn 2023	Altered States of Consciousness During Ceremonial San Pedro Use															Moderate
Borkel 2024	Set and setting predict psychopathology, wellbeing and meaningfulness of psychedelic experiences: a correlational study.															Moderate
Carstairs 2010	Peyote and mescaline exposures: a 12-year review of a statewide poison center database.															Moderate
Denber 1958	Studies on mescaline. VIII Psychodynamic Obeservations															Poor
Desai 2022	Hopelessness, Suicidality, and Co-Occurring Substance Use among Adolescent Hallucinogen Users-A National Survey Study.															Good
Halpern 2005	Psychological and cognitive effects of long-term peyote use among Native Americans.															Good
Hutten 2019	Motives and side-effects of microdosing with psychedelics among users															Moderate
Johansen 2015	Psychedelics not linked to mental health problems or suicidal behavior: a population study.															Moderate
Jones 2022	Associations between MDMA/ecstasy, classic psychedelics, and suicidal thoughts and behaviors in a sample of U.S. adolescents.															Good
Jones 2022	Associations between classic psychedelics and nicotine dependence in a nationally representative sample.															Good
Jones 2022	Exploring protective associations between the use of classic psychedelics and cocaine use disorder: a population-based survey study.															Good
Jones 2022	Lifetime use of MDMA/ecstasy and psilocybin is associated with reduced odds of major depressive episodes.															Good
Jones 2022	Psilocybin use is associated with lowered odds of crime arrests in US adults: A replication and extension.															Good
Jones 2022	Associations between classic psychedelics and opioid use disorder in a nationally-representative U.S. adult sample.															Good
Jones 2023	Associations between individual hallucinogens and hallucinogen misuse among U.S. Adults who recently initiated hallucinogen use															Good
Jones 2023	Examining associations between MDMA/ecstasy and classic psychedelic use and impairments in social functioning in a U.S. adult sample.															Good
KarpBarnir 2025	Peri-traumatic consumption of classic psychedelics is associated with lower anxiety and post-traumatic responses 3 weeks after exposure															Moderate
Korman 2023	Recruitment discrimination of lifetime classic psychedelic users is unjustified: Evidence from employees' motivation-based workplace absenteeism															Good
Krebs 2013	Psychedelics and mental health: a population study.															Good
Pascarosa 1976	Ethnopsychedelic therapy for alcoholics: observations in the peyote ritual of the Native American Church															Moderate
Prince 2019	Examination of Recreational and Spiritual Peyote Use Among American Indian Youth.															Moderate
Rabinowitz 2023	The association between naturalistic use of psychedelics and co-occurring substance use disorders															Moderate
Rojas-Hernández 2024	Pattern of psychedelic substance use: a comparison between populations in Spain and South America using the Psychedelic Use Scale (PUS)															Moderate
Romeo 2025	Exploring factors associated with the intensity of a mystical experience following naturalistic psychedelic use: A retrospective survey															Moderate
Simonds 1980	Specific drug use and violence in delinquent boys.															Moderate
Simonsson 2023	Linkages between Psychedelics and Meditation in a Population-Based Sample in the United States															Moderate
Simonsson 2023	Prevalence and associations of challenging, difficult or distressing experiences using classic psychedelics															Good
Stone 2007	Who is becoming hallucinogen dependent soon after hallucinogen use starts?															Good
Uthaug 2022	The epidemiology of mescaline use: Pattern of use, motivations for consumption, and perceived consequences, benefits, and acute and enduring subjective effects.															Good
Vina 2024	Stigma, Psychedelics Use, and the Risk of Reduced Formal Mental Health Care															Moderate
Vina 2025	Minorities' Diminished Psychedelic Returns: Income and Educations Impact on Whites, Blacks, Hispanics, and Asians.															Moderate
Zech 2025	Associations between psychedelic use and cannabis use disorder in a nationally representative sample.															Good

## Sheet: ROBINS-I
Reference	Title	Bias due to confounding	Bias in Selection of participants into the study	Bias in classification of interventions	Bias due to deviations from inteded interventions (assignment to intervention)	Bias due to missing data	Bias in measurements of outcomes	Bias in selection of the reported results	Overall risk of bias	Links
Cattell 1954	The influence of mescaline on psychodynamic material	Moderate	Serious	Low	Low	Low	Serious	Low	Serious	Filled out example: https://ecios.org/DownloadSupplMaterial.php?fn=cios-16-134-s003.pdf&id=10.4055%2Fcios23241
Denber 1954	A note on theraputic implications of mescaline induced state	Serious	Serious	Low	Moderate	Moderate	Serious	Serious	Serious	Questions: https://sites.google.com/site/riskofbiastool/welcome/home/original-2016-version-of-robins-i/robins-i-tool-2016
Denber 1955	Studies on mescaline. VI. Therapeutic aspects of the mescaline-chlorpromazine combination.	Serious	Serious	Low	Serious	Serious	Serious	Serious	Serious	Guide for tool: https://sites.google.com/site/riskofbiastool/welcome/home/original-2016-version-of-robins-i/robins-i-detailed-guidance-2016
Denber 1955	Studies on mescaline. I. Action in schizophrenic patients; clinical observations and brain wave patterns, showing effects before and after electric convulsive treatments.	Serious	Serious	Moderate	Moderate	Serious	Serious	Serious	Serious
Denber 1956	Studies on mescaline. VII. The role of anxiety in the mescaline-induced state and its influence on the therapeutic result	Serious	Moderate	Moderate	Serious	Serious	Serious	Serious	Serious
Denber 1958	Studies on Mescaline X. Psychological changes before & after measured MM and PI	Serious	Serious	Moderate	Serious	Serious	Serious	Serious	Serious
Hermle 1992	Mescaline-induced psychopathological, neuropsychological, and neurometabolic effects in normal subjects: experimental psychosis as a tool for psychiatric research.	Moderate	Moderate	Low	Moderate	Low	Moderate	Low	Moderate
Hoch 1952	Effects of mescaline and lysergic acid (d-LSD-25).	Serious	Serious	Moderate	Moderate	Serious	Serious	Moderate	Serious
Hollister 1962	Mescaline, lysergic acid diethylamide and psilocybin comparison of clinical syndromes, effects on color perception and biochemical measures	Moderate	Moderate	Low	Low	Low	Serious	Low	Serious
Hollister 1964	Clinical syndromes and biochemical alterations following mescaline, lysergic acid diethylamide, psilocybin and a combination of the three psyhotomimetic drugs	Moderate	Moderate	Low	Low	Low	Serious	Low	Serious
Klaiber 2024	Safety pharmacology of acute mescaline administration in healthy participants.	Low	Low	Low	Low	Low	Low	Low	Low
Merlis 1957	The effects of mescaline sulfate in chronic schizophrenia.	Moderate	Moderate	Low	Low	Low	Serious	Low	Serious
NCT04227756 2020	Comparative Acute Effects of LSD, Psilocybin and Mescaline	Low	Low	Low	Low	Low	Low	Low	Low
Pennes 1954	Clinical reactions of schizophrenics to sodium amytal, pervitin hydrochloride, mescaline sulfate, and d-lysergic acid diethylamide	Low	Moderate	Low	Low	Low	Serious	Low	Serious
Richards 1961	Consistency in the psychologic reaction to mescaline.	Low	Moderate	Low	Low	Low	Moderate	Low	Moderate
Silva 1960	Comparative effects of the administration of taraxein, d-LSD, mescaline, and psilocybin to human volunteers	Moderate	Serious	Low	Low	Low	Low	Low	Serious
Smith 1958	A new adjunct to the treatment of alcoholism: the hallucinogenic drugs.	Serious	Serious	Low	Low	Low	Moderate	Low	Serious
Thale 1950	Hallucination and imagery induced by mescaline.	Moderate	Serious	Low	Low	Low	Serious	Moderate	Serious
Wolbach 1962	Cross tolerance between mescaline and LSD-25, with a comparison of the mescaline and LSD reactions.	Low	Serious	Low	Low	Low	Moderate	Low	Serious

## Sheet: SANRA
Reference	Title	Justification of the article's importance for the readership	Statement of concrete aims or formulation of questions	Descriptions of the literature search	Referencing	Scientific reasoning	Appropriate presentation of data	Total score (higher scores indicate higher reporting quality)	Links
deRios 2002	Hallucinogens and redemption.	2	2	0	2	2	2	10	Score 0-2 per column based on these guidelines: https://cdn-links.lww.com/permalink/jcvp/b/jcvp_2025_04_28_galli_1_sdc2.pdf
Díaz 2010	Sacred plants and visionary consciousness	2	2	0	2	2	2	10
Gilmore 2001	Peyote use during pregnancy.	2	2	0	2	2	2	10
Goldpaugh 2022	Finding the divine within: exploring the role of the sacred in psychedelic integration therapy for sexual trauma and dysfunction	2	1	0	2	2	2	9
Jilek 1981	Anomic depression, alcoholism and a culture-congenial Indian response	2	2	0	2	2	2	10
Jones 2005	The American Indian Church and its sacramental use of peyote: A review for professionals in the mental-health arena	2	2	0	2	2	2	10
McLaughlin 1973	Peyote: an introduction.	2	2	0	2	2	2	10
Sabucedo 2017	The Psychological Flexibility Model from a cultural perspective: an interpretative analysis of two Native American healing rituals	2	2	0	2	2	2	10

## Sheet: CASP
Reference	Title	Section A: Was there a clear statement of the aims of the research?	Section A: Is a qualitative methodology appropriate?	Section A: Was the research design appropriate to address the aims of the research?	Section A: Was the recruitment strategy appropriate to the aims of the research?	Section A: Was the data collected in a way that addressed the research issue?	Section A: Has the relationship between research and participant been adequately considered?	Section B: Have ethical issues been taken into consideration?	Section B: Was the data analysis sufficiently rigorous?	Section B: Is there a clear statement of findings?	Section C: How valuable is the research?	Overall Rating	Links
Armijos 2014	Traditional medicine applied by the Saraguro yachakkuna: a preliminary approach to the use of sacred and psychoactive plant species in the southern region of Ecuador.											Moderate	Link to guide: https://casp-uk.net/casp-checklists/CASP-checklist-qualitative-2024.pdf
Calabrese 1997	Spiritual healing and human development in NAC: cultural psych of peyote											Poor	Green = Yes, Red = No, Yellow = Can't tell
Copes 2024	Hitting the Reset Button: Ceremonial Use of Peyote and Experiences of Personal Change											Good
Copes 2025	Being Better People: Drug Using Careers and Peyote											Good
Csordas 2008	Diagnosis and distress in Navajo healing.											Good
D 2025	Facing Death.. . Now, That’s a Serious Thing to Confront” A Qualitative Analysis of Patient Perspectives on Psychedelic-Assisted Therapy for Cancer-Related Psychosocial Symptoms											Good
deFeo 2003	Ethnomedical field study in northern Peruvian Andes with particular reference to divination practices											Moderate
Dobkin 1969	Folk curing with a psychedelic cactus in the north coast of peru											Moderate
Garrity 2000	Jesus, peyote, and the holy people: alcohol abuse and the ethos of power in Navajo healing.											Moderate
Huttlinger 1994	The Peyote way: implications for Culture Care theory.											Good
Joralemon 1984	The role of hallucinogenic drugs and sensory stimuli in Peruvian ritual healing											Moderate
laBarre 1947	Primitive psychotherapy in native American cultures: Peyotism and confession											Poor
Stewart 1979	Ethnohistorical aspects of Peyotism and Mescalism											Poor
Webb 2011	The Use of Peyote as Treatment for Alcoholism within the NAC Community: Reflections on a Study: An Interview with John Halpern, M.D.											Moderate
Wiedman 1990	Big and Little Moon Peyotism as Health Care Delivery Systems											Moderate
